# Supplementary material for: Fast and pervasive diagenetic isotope exchange in foraminifera tests is species-dependent
Source: Nat Commun. 2022 Jan 10;13:113. doi: 10.1038/s41467-021-27782-8 (PMC8748890; doi:10.1038/s41467-021-27782-8)
Supplement: Supplementary file 3 — Supplementary Software [file 41467_2021_27782_MOESM3_ESM.zip]

Archive with 6 entries (5 files):
- Additional Supplementary Files/
- __MACOSX/._Additional Supplementary Files
- Additional Supplementary Files/Supplementary Software.txt
- __MACOSX/Additional Supplementary Files/._Supplementary Software.txt
- Additional Supplementary Files/Sample images for Supplementary Software.pdf
- __MACOSX/Additional Supplementary Files/._Sample images for Supplementary Software.pdf
