# Supplementary material for: Fast and pervasive diagenetic isotope exchange in foraminifera tests is species-dependent
Source: Nat Commun. 2022 Jan 10;13:113. doi: 10.1038/s41467-021-27782-8 (PMC8748890; doi:10.1038/s41467-021-27782-8)
Supplement: Supplementary file 3 — Supplementary Software [file 41467_2021_27782_MOESM3_ESM.zip › Additional Supplementary Files/Supplementary Software.txt]

macro "Test area analysis" 
{
//Image preparation
//Set the scale
run("Set Scale..."); 	// when scale is the same for all images, change this line to: run("Set Scale...", "distance=xxx known=xxx pixel=1 unit=um");run("Set Scale..."); 
run("8-bit");	//convert image to grey scale values if not already done
run("Select All");
setTool("rectangle");
title = "Adjust selection ";
msg = "Adjust the selection frame to exclude e.g. text or scale bar if necessary, and click OK";
waitForUser(title, msg);
run("Duplicate...", "title=[Test selection]");

//Test selection
//Adjusting the threshold
run("Threshold...");
title = "Adjust threshold";
msg = "Adjust the threshold if necessary, by selecting 'Set', and click OK in this window";
waitForUser(title, msg);
getThreshold(lower, upper);
if (lower==-1)
exit("Threshold was not set");
run("Convert to Mask");
//remove dust/small particles from selection
run("Despeckle");
title = "Manual removal";
msg = "Any leftover unwanted selections can be removed using the Paintbrush tool. Press OK when finished";
waitForUser(title, msg);
run("Set Measurements...","area feret's");
//  Feret's diameter can be used to calculate the maximum diameter of the test, provided all parts of the test are joined together by at least one pixel.
run("Analyze Particles...", "size=0.01-Infinity show=Outlines display clear summarize");
title = "Export test area and diameter data";
msg = "Save results";
waitForUser(title, msg);

selectWindow("Drawing of Test selection"); 
run("Close" );
selectWindow("Summary"); 
run("Close" );
}
